# Supplementary material for: Plant reproductive strategies and pollinator attributes differ in small-scale habitat heterogeneity
Source: AoB Plants. 2025 Sep 17;17(5):plaf052. doi: 10.1093/aobpla/plaf052 (PMC12480739; doi:10.1093/aobpla/plaf052)
Supplement: plaf052_Supplementary_Data [file plaf052_supplementary_data.zip]

Archive with 2 entries (2 files):
- Supplementary information.pdf
- data_habitat.xlsx
