# Supplementary material for: Plant reproductive strategies and pollinator attributes differ in small-scale habitat heterogeneity
Source: AoB Plants. 2025 Sep 17;17(5):plaf052. doi: 10.1093/aobpla/plaf052 (PMC12480739; doi:10.1093/aobpla/plaf052)
Supplement: plaf052_Supplementary_Data [file plaf052_supplementary_data.zip › data_habitat.xlsx]

## Sheet: filed 
habitat	site	plot	soil moisture	soil tem	soil TN	soil TP	soil TC	plant	nectar volume	nectar concentration	flower size	plant height	flower number inf	inf number	flower number plant	fsr	ssr	seed size	seed number plant	BB vr	SB vr	vr	ssrh
meadow	1	1	34.5	13.6	4.69221	1.17778	73.1701	1	0.212	43.5	0.82	15.3	14	10	140	0.6	0.57	2.45	79.8	0.146	0	0.146	0.83
meadow	1	1	34.5	13.6	4.69221	1.17778	73.1701	2	0.198	35.2	0.73	15.5	8	8	64	0.6	0.43	5.89	27.52	0.117	0	0.117	0.72
meadow	1	1	34.5	13.6	4.69221	1.17778	73.1701	3	0.243	41.4	0.82	13.2	12	12	144	0.6	0.6	2.11	86.4	0.134	0	0.134	0.68
meadow	1	2	41.3	15.1	5.17457	1.33353	75.3719	1	0.255	39.4	0.74	16.4	15	10	150	0.6	0.55	2.58	82.5	0.125	0	0.125	0.65
meadow	1	2	41.3	15.1	5.17457	1.33353	75.3719	2	0.273	39.6	0.85	18.3	11	8	88	0.7	0.5	3.94	44	0.143	0	0.143	0.73
meadow	1	2	41.3	15.1	5.17457	1.33353	75.3719	3	0.291	51.1	0.79	15.2	9	9	81	0.7	0.67	3.76	54.27	0.159	0	0.159	0.77
meadow	1	3	37.3	16.8	4.07716	1.38665	81.6032	1	0.264	45.7	0.66	14.5	12	12	144	0.7	0.65	2.12	93.6	0.152	0	0.152	0.76
meadow	1	3	37.3	16.8	4.07716	1.38665	81.6032	2	0.249	45.3	0.91	14	14	11	154	0.6	0.4	3.58	61.6	0.127	0	0.127	0.75
meadow	1	3	37.3	16.8	4.07716	1.38665	81.6032	3	0.167	30.3	0.84	18.9	7	10	70	0.4	0.32	4.59	22.4	0.086	0	0.086	0.6
meadow	1	4	29.8	17.2	4.96036	1.24419	69.0299	1	0.202	35.5	0.8	15	13	9	117	0.5	0.35	3.74	40.95	0.116	0	0.116	0.75
meadow	1	4	29.8	17.2	4.96036	1.24419	69.0299	2	0.251	39.7	0.77	16.1	14	12	168	0.6	0.63	1.07	105.84	0.141	0	0.141	0.75
meadow	1	4	29.8	17.2	4.96036	1.24419	69.0299	3	0.205	38.4	0.71	17.5	7	10	70	0.5	0.45	4.11	31.5	0.119	0	0.119	0.7
meadow	1	5	35.1	14.7	4.41334	1.18036	66.5145	1	0.172	44.2	0.79	19.3	12	11	132	0.4	0.49	3.25	64.68	0.116	0	0.116	0.65
meadow	1	5	35.1	14.7	4.41334	1.18036	66.5145	2	0.196	30.5	0.82	17.5	10	13	130	0.5	0.59	3.03	76.7	0.128	0	0.128	0.75
meadow	1	5	35.1	14.7	4.41334	1.18036	66.5145	3	0.241	35.8	0.8	15.5	9	7	63	0.6	0.55	4.44	34.65	0.139	0	0.139	0.74
meadow	1	6	33.8	13.9	4.74836	1.27044	68.1299	1	0.163	30.3	0.73	15.3	8	9	72	0.5	0.3	5.8	21.6	0.102	0	0.102	0.76
meadow	1	6	33.8	13.9	4.74836	1.27044	68.1299	2	0.235	43.3	0.8	17.9	11	10	110	0.6	0.47	4.17	51.7	0.136	0	0.136	0.73
meadow	1	6	33.8	13.9	4.74836	1.27044	68.1299	3	0.269	33.4	0.66	13	9	13	117	0.5	0.39	3.54	45.63	0.113	0	0.113	0.72
meadow	1	7	27.5	15.5	5.15963	1.21779	81.7598	1	0.244	35.6	0.79	14.1	11	7	77	0.4	0.35	4.38	26.95	0.119	0	0.119	0.7
meadow	1	7	27.5	15.5	5.15963	1.21779	81.7598	2	0.191	41.6	0.78	15.2	12	11	132	0.5	0.51	3.99	67.32	0.128	0	0.128	0.74
meadow	1	7	27.5	15.5	5.15963	1.21779	81.7598	3	0.199	40.5	0.84	13.8	14	8	112	0.5	0.56	2.43	62.72	0.125	0	0.125	0.79
meadow	1	8	39.4	16.9	3.81803	1.14994	58.4909	1	0.238	43.4	0.83	12.5	8	14	112	0.7	0.53	3.15	59.36	0.153	0	0.153	0.73
meadow	1	8	39.4	16.9	3.81803	1.14994	58.4909	2	0.231	39.5	0.56	15.6	12	10	120	0.5	0.42	4.08	50.4	0.128	0	0.128	0.74
meadow	1	8	39.4	16.9	3.81803	1.14994	58.4909	3	0.254	48.3	0.84	19.3	9	6	54	0.7	0.68	3.88	36.72	0.157	0	0.157	0.77
meadow	1	9	40.5	15.7	5.34109	1.26238	73.4915	1	0.313	41.7	0.84	16.2	10	8	80	0.6	0.54	3.39	43.2	0.15	0	0.15	0.73
meadow	1	9	40.5	15.7	5.34109	1.26238	73.4915	2	0.201	40.4	0.92	17.3	11	10	110	0.6	0.58	2.87	63.8	0.138	0	0.138	0.78
meadow	1	9	40.5	15.7	5.34109	1.26238	73.4915	3	0.218	40.6	0.85	15.4	13	9	117	0.7	0.61	3.77	71.37	0.144	0	0.144	0.82
meadow	1	10	42.3	14	5.40287	1.42123	82.1009	1	0.227	42.5	0.9	13.2	8	12	96	0.7	0.65	4.15	62.4	0.152	0	0.152	0.75
meadow	1	10	42.3	14	5.40287	1.42123	82.1009	2	0.183	30.9	0.65	16.8	12	8	96	0.6	0.37	4.83	35.52	0.109	0	0.109	0.79
meadow	1	10	42.3	14	5.40287	1.42123	82.1009	3	0.152	37.5	0.79	16.9	10	8	80	0.5	0.53	4.05	42.4	0.108	0	0.108	0.83
meadow	2	1	33.7	14.5	5.06123	1.12997	72.3948	1	0.185	32.9	0.7	15.3	12	10	120	0.4	0.42	3.81	50.4	0.091	0	0.091	0.71
meadow	2	1	33.7	14.5	5.06123	1.12997	72.3948	2	0.188	35.3	0.75	16.1	9	11	99	0.6	0.44	4.27	43.56	0.125	0	0.125	0.7
meadow	2	1	33.7	14.5	5.06123	1.12997	72.3948	3	0.236	41.7	0.78	16.5	11	9	99	0.6	0.5	4.13	49.5	0.114	0	0.114	0.73
meadow	2	2	30.9	16.1	4.76436	1.22742	83.7307	1	0.201	40.4	0.84	16	12	13	156	0.6	0.48	3.22	74.88	0.113	0	0.113	0.78
meadow	2	2	30.9	16.1	4.76436	1.22742	83.7307	2	0.199	37.6	0.8	17.3	14	9	126	0.4	0.45	3.75	56.7	0.1	0	0.1	0.8
meadow	2	2	30.9	16.1	4.76436	1.22742	83.7307	3	0.164	40.5	0.85	12.4	12	9	108	0.4	0.36	4.04	38.88	0.096	0	0.096	0.75
meadow	2	3	41.3	13.9	4.86225	1.27601	78.5445	1	0.225	49.3	0.69	17.6	9	11	99	0.6	0.47	3.93	46.53	0.139	0	0.139	0.73
meadow	2	3	41.3	13.9	4.86225	1.27601	78.5445	2	0.248	47.1	0.76	14.1	10	10	100	0.6	0.69	3.81	69	0.15	0	0.15	0.75
meadow	2	3	41.3	13.9	4.86225	1.27601	78.5445	3	0.239	46.8	0.85	15.3	8	6	48	0.6	0.53	5.07	25.44	0.137	0	0.137	0.77
meadow	2	4	39.7	13.3	4.33976	1.16846	64.0577	1	0.265	45.1	0.81	15.1	12	8	96	0.6	0.44	3.61	42.24	0.136	0	0.136	0.72
meadow	2	4	39.7	13.3	4.33976	1.16846	64.0577	2	0.18	34.8	0.77	18.4	7	7	49	0.6	0.38	6.15	18.62	0.109	0	0.109	0.76
meadow	2	4	39.7	13.3	4.33976	1.16846	64.0577	3	0.25	50.4	0.93	16.9	14	12	168	0.7	0.65	1.25	109.2	0.152	0	0.152	0.78
meadow	2	5	37.5	17.2	3.6004	1.15042	59.6541	1	0.239	51.3	0.75	18.2	8	8	64	0.6	0.62	4.33	39.68	0.144	0	0.144	0.75
meadow	2	5	37.5	17.2	3.6004	1.15042	59.6541	2	0.162	36.3	0.86	15.8	10	12	120	0.4	0.49	3.74	58.8	0.109	0	0.109	0.78
meadow	2	5	37.5	17.2	3.6004	1.15042	59.6541	3	0.155	39.5	0.81	19.6	9	9	81	0.4	0.51	3.82	41.31	0.103	0	0.103	0.7
meadow	2	6	33.6	16.9	4.00426	1.15458	60.8877	1	0.283	41.4	0.8	17.5	11	10	110	0.7	0.6	3.95	66	0.156	0	0.156	0.82
meadow	2	6	33.6	16.9	4.00426	1.15458	60.8877	2	0.26	45.7	0.73	16.7	11	8	88	0.7	0.63	4.51	55.44	0.154	0	0.154	0.85
meadow	2	6	33.6	16.9	4.00426	1.15458	60.8877	3	0.258	45.5	0.95	16.9	8	8	64	0.7	0.56	3.27	35.84	0.145	0	0.145	0.74
meadow	2	7	41.8	14.1	4.20066	1.19113	53.4379	1	0.255	45	0.9	16.1	13	10	130	0.7	0.58	3.52	75.4	0.14	0	0.14	0.71
meadow	2	7	41.8	14.1	4.20066	1.19113	53.4379	2	0.222	48.2	0.89	15.8	10	8	80	0.6	0.45	5.16	36	0.117	0	0.117	0.79
meadow	2	7	41.8	14.1	4.20066	1.19113	53.4379	3	0.201	39.3	0.83	17.4	14	12	168	0.5	0.37	1.83	62.16	0.114	0	0.114	0.75
meadow	2	8	44	16.6	4.66803	1.24798	54.5861	1	0.211	36.7	0.81	18.3	15	9	135	0.5	0.43	1.95	58.05	0.132	0	0.132	0.69
meadow	2	8	44	16.6	4.66803	1.24798	54.5861	2	0.203	39.5	0.85	13.9	12	9	108	0.6	0.41	4.86	44.28	0.13	0	0.13	0.83
meadow	2	8	44	16.6	4.66803	1.24798	54.5861	3	0.185	47.4	0.77	13.5	8	7	56	0.5	0.54	4.91	30.24	0.139	0	0.139	0.77
meadow	2	9	35.4	15.7	3.94274	1.31255	70.2402	1	0.283	33.8	0.79	16.6	10	11	110	0.5	0.57	2.03	62.7	0.132	0	0.132	0.7
meadow	2	9	35.4	15.7	3.94274	1.31255	70.2402	2	0.272	45.2	0.83	14.3	12	10	120	0.6	0.5	2.15	60	0.135	0	0.135	0.72
meadow	2	9	35.4	15.7	3.94274	1.31255	70.2402	3	0.195	36.8	0.9	13.6	13	8	104	0.5	0.41	5.27	42.64	0.113	0	0.113	0.81
meadow	2	10	36.1	17.5	4.68101	1.18006	60.2044	1	0.184	47.1	0.88	16.2	11	11	121	0.6	0.43	2.7	52.03	0.13	0	0.13	0.79
meadow	2	10	36.1	17.5	4.68101	1.18006	60.2044	2	0.205	40.9	0.82	13.9	9	9	81	0.5	0.58	5.05	46.98	0.124	0	0.124	0.74
meadow	2	10	36.1	17.5	4.68101	1.18006	60.2044	3	0.211	44.5	0.7	12.7	9	9	81	0.7	0.55	4.98	44.55	0.15	0	0.15	0.75
meadow	3	1	35.2	15.8	4.69398	1.25089	55.4642	1	0.251	51.3	0.72	11.3	10	10	100	0.6	0.62	2.92	62	0.138	0	0.138	0.76
meadow	3	1	35.2	15.8	4.69398	1.25089	55.4642	2	0.183	40.6	0.69	16.5	12	15	180	0.5	0.4	2.15	72	0.103	0	0.103	0.75
meadow	3	1	35.2	15.8	4.69398	1.25089	55.4642	3	0.205	34.3	0.93	14.3	10	12	120	0.6	0.39	3.83	46.8	0.119	0	0.119	0.77
meadow	3	2	30.4	17.2	4.22153	1.21326	58.0219	1	0.195	41.7	0.74	18.5	14	9	126	0.4	0.46	3.11	57.96	0.106	0	0.106	0.78
meadow	3	2	30.4	17.2	4.22153	1.21326	58.0219	2	0.242	43.5	0.81	17.3	11	10	110	0.5	0.43	3.96	47.3	0.127	0	0.127	0.76
meadow	3	2	30.4	17.2	4.22153	1.21326	58.0219	3	0.177	42.3	0.72	17	8	10	80	0.4	0.37	4.38	29.6	0.098	0	0.098	0.76
meadow	3	3	35.9	18.1	5.24212	1.22921	67.971	1	0.226	40.9	0.75	16.9	11	12	132	0.5	0.48	2.43	63.36	0.125	0	0.125	0.74
meadow	3	3	35.9	18.1	5.24212	1.22921	67.971	2	0.215	47.5	0.94	15.2	9	8	72	0.6	0.56	5.15	40.32	0.132	0	0.132	0.75
meadow	3	3	35.9	18.1	5.24212	1.22921	67.971	3	0.237	42.8	0.8	17.6	8	7	56	0.6	0.59	5.2	33.04	0.135	0	0.135	0.78
meadow	3	4	28.6	16.5	3.85009	1.23442	67.8985	1	0.252	44.9	0.73	13.1	12	8	96	0.7	0.42	4.88	40.32	0.128	0	0.128	0.77
meadow	3	4	28.6	16.5	3.85009	1.23442	67.8985	2	0.186	41.3	0.7	14.5	8	10	80	0.5	0.43	5.84	34.4	0.108	0	0.108	0.75
meadow	3	4	28.6	16.5	3.85009	1.23442	67.8985	3	0.211	33.2	0.75	14.9	13	11	143	0.5	0.35	3.69	50.05	0.104	0	0.104	0.76
meadow	3	5	30.9	13.3	4.51625	1.09502	60.6305	1	0.247	50	0.84	18	11	9	99	0.6	0.5	4.14	49.5	0.123	0	0.123	0.7
meadow	3	5	30.9	13.3	4.51625	1.09502	60.6305	2	0.238	39.5	0.82	15.5	9	6	54	0.5	0.51	5.71	27.54	0.105	0	0.105	0.74
meadow	3	5	30.9	13.3	4.51625	1.09502	60.6305	3	0.243	47.8	0.91	16.7	10	11	110	0.6	0.42	5.43	46.2	0.114	0	0.114	0.82
meadow	3	6	37.4	16.9	3.76267	1.10078	49.4656	1	0.184	45.8	0.81	13.8	13	8	104	0.6	0.48	5.06	49.92	0.129	0	0.129	0.79
meadow	3	6	37.4	16.9	3.76267	1.10078	49.4656	2	0.193	43.2	0.84	14.4	10	10	100	0.7	0.56	4.69	56	0.137	0	0.137	0.77
meadow	3	6	37.4	16.9	3.76267	1.10078	49.4656	3	0.243	40.6	0.85	16.3	7	6	42	0.7	0.54	4.5	22.68	0.145	0	0.145	0.78
meadow	3	7	39.9	14.4	4.66035	1.0211	48.7164	1	0.274	41.9	0.85	15.7	12	9	108	0.7	0.63	4.21	68.04	0.143	0	0.143	0.71
meadow	3	7	39.9	14.4	4.66035	1.0211	48.7164	2	0.255	38.3	0.76	14.2	13	12	156	0.7	0.58	1.07	90.48	0.147	0	0.147	0.73
meadow	3	7	39.9	14.4	4.66035	1.0211	48.7164	3	0.282	47.2	0.73	14.9	9	13	117	0.8	0.55	3.14	64.35	0.156	0	0.156	0.72
meadow	3	8	36.3	17.9	4.41	1.35	60.1	1	0.215	46.1	0.71	15.1	11	10	110	0.7	0.56	3.96	61.6	0.13	0	0.13	0.74
meadow	3	8	36.3	17.9	4.41	1.35	60.1	2	0.204	35.9	0.76	16.7	13	8	104	0.6	0.5	4.93	52	0.118	0	0.118	0.75
meadow	3	8	36.3	17.9	4.41	1.35	60.1	3	0.247	47	0.85	17.3	8	11	88	0.6	0.45	5.81	39.6	0.138	0	0.138	0.77
meadow	3	9	32.8	16	5.14	1.18	58.45	1	0.215	47.3	0.92	16.8	12	10	120	0.7	0.47	5.05	56.4	0.14	0	0.14	0.76
meadow	3	9	32.8	16	5.14	1.18	58.45	2	0.236	44.5	0.86	13.7	9	8	72	0.7	0.41	5.99	29.52	0.124	0	0.124	0.78
meadow	3	9	32.8	16	5.14	1.18	58.45	3	0.248	43.8	0.81	12.6	13	10	130	0.7	0.39	5.27	50.7	0.132	0	0.132	0.74
meadow	3	10	37.6	18.2	4.39	1.2	60.33	1	0.244	46.7	0.8	12	13	7	91	0.7	0.56	4.92	50.96	0.135	0	0.135	0.75
meadow	3	10	37.6	18.2	4.39	1.2	60.33	2	0.249	30.8	0.78	14.9	11	12	132	0.6	0.59	2.48	77.88	0.116	0	0.116	0.72
meadow	3	10	37.6	18.2	4.39	1.2	60.33	3	0.271	44.4	0.64	17.5	10	10	100	0.7	0.6	4.39	60	0.141	0	0.141	0.7
sand	1	1	8.9	27.5	0.73	0.34	7.46	1	0.088	14.4	0.54	6.5	18	23	414	0.5	0.34	1.09	140.76	0	0.074	0.074	0.64
sand	1	1	8.9	27.5	0.73	0.34	7.46	2	0.119	16.2	0.45	7.4	14	21	294	0.7	0.43	0.89	126.42	0	0.136	0.136	0.62
sand	1	1	8.9	27.5	0.73	0.34	7.46	3	0.105	20.4	0.43	8.2	12	19	228	0.5	0.32	1.44	72.96	0	0.093	0.093	0.65
sand	1	2	10.3	26.1	0.59	0.41	11.76	1	0.075	14.1	0.51	6.3	17	25	425	0.4	0.34	1.12	144.5	0	0.069	0.069	0.62
sand	1	2	10.3	26.1	0.59	0.41	11.76	2	0.083	20.5	0.57	8	16	22	352	0.7	0.57	0.62	200.64	0	0.175	0.175	0.61
sand	1	2	10.3	26.1	0.59	0.41	11.76	3	0.108	21.4	0.45	10.1	21	25	525	0.7	0.46	0.51	241.5	0	0.133	0.133	0.65
sand	1	3	11.4	24.8	0.67	0.3	1.56	1	0.093	20.9	0.58	5.5	20	21	420	0.6	0.44	0.84	184.8	0	0.125	0.125	0.63
sand	1	3	11.4	24.8	0.67	0.3	1.56	2	0.102	23.1	0.55	6.4	13	14	182	0.6	0.45	1.89	81.9	0	0.145	0.145	0.67
sand	1	3	11.4	24.8	0.67	0.3	1.56	3	0.099	24.5	0.4	7.7	15	11	165	0.6	0.53	1.82	87.45	0	0.154	0.154	0.61
sand	1	4	8.9	24.5	0.55	0.33	8.62	1	0.074	15.6	0.52	8	17	27	459	0.4	0.35	1.29	160.65	0	0.055	0.055	0.64
sand	1	4	8.9	24.5	0.55	0.33	8.62	2	0.068	24.3	0.57	9.3	19	18	342	0.7	0.69	0.42	235.98	0	0.18	0.18	0.63
sand	1	4	8.9	24.5	0.55	0.33	8.62	3	0.063	20.5	0.49	5.6	11	23	253	0.6	0.47	1.55	118.91	0	0.109	0.109	0.64
sand	1	5	7.5	26.9	0.31	0.38	3.49	1	0.081	23.7	0.43	8.1	15	16	240	0.5	0.62	1.63	148.8	0	0.146	0.146	0.65
sand	1	5	7.5	26.9	0.31	0.38	3.49	2	0.093	21.3	0.5	6.7	19	19	361	0.6	0.53	1.14	191.33	0	0.118	0.118	0.68
sand	1	5	7.5	26.9	0.31	0.38	3.49	3	0.102	22.2	0.45	8.4	15	20	300	0.7	0.55	1.21	165	0	0.149	0.149	0.68
sand	1	6	9.9	27.9	0.52	0.37	2.76	1	0.105	19.6	0.47	9.9	12	15	180	0.6	0.35	2.01	63	0	0.115	0.115	0.67
sand	1	6	9.9	27.9	0.52	0.37	2.76	2	0.054	19.3	0.52	5.8	10	23	230	0.6	0.37	1.98	85.1	0	0.133	0.133	0.65
sand	1	6	9.9	27.9	0.52	0.37	2.76	3	0.056	19.1	0.59	7.2	14	19	266	0.5	0.44	1.04	117.04	0	0.102	0.102	0.64
sand	1	7	10.5	25.3	0.68	0.41	7.4	1	0.111	20.8	0.45	7	16	18	288	0.5	0.54	0.93	155.52	0	0.141	0.141	0.67
sand	1	7	10.5	25.3	0.68	0.41	7.4	2	0.093	21.5	0.62	5.4	19	21	399	0.6	0.55	0.58	219.45	0	0.134	0.134	0.68
sand	1	7	10.5	25.3	0.68	0.41	7.4	3	0.097	23.3	0.51	6.8	18	25	450	0.6	0.65	0.34	292.5	0	0.153	0.153	0.63
sand	1	8	8.4	27.7	0.74	0.44	7.62	1	0.089	21.9	0.5	8.5	14	16	224	0.7	0.67	0.89	150.08	0	0.164	0.164	0.69
sand	1	8	8.4	27.7	0.74	0.44	7.62	2	0.105	14.3	0.47	8	11	24	264	0.4	0.27	2.28	71.28	0	0.071	0.071	0.66
sand	1	8	8.4	27.7	0.74	0.44	7.62	3	0.091	19.7	0.45	9.9	20	19	380	0.6	0.61	0.75	231.8	0	0.154	0.154	0.6
sand	1	9	11.3	28.2	0.52	0.26	7.97	1	0.082	18	0.49	6.4	19	17	323	0.6	0.54	0.86	174.42	0	0.147	0.147	0.62
sand	1	9	11.3	28.2	0.52	0.26	7.97	2	0.12	17.4	0.53	6.9	15	25	375	0.5	0.39	1.37	146.25	0	0.075	0.075	0.65
sand	1	9	11.3	28.2	0.52	0.26	7.97	3	0.066	15.2	0.55	7.8	13	20	260	0.4	0.33	1.98	85.8	0	0.086	0.086	0.67
sand	1	10	9.5	26.4	0.48	0.26	8.43	1	0.093	22.2	0.47	8.8	17	18	306	0.6	0.48	1.01	146.88	0	0.105	0.105	0.68
sand	1	10	9.5	26.4	0.48	0.26	8.43	2	0.09	17.5	0.52	6.3	19	16	304	0.7	0.63	1.34	191.52	0	0.156	0.156	0.64
sand	1	10	9.5	26.4	0.48	0.26	8.43	3	0.104	21.6	0.56	5	12	15	180	0.6	0.56	1.26	100.8	0	0.133	0.133	0.67
sand	2	1	9.9	26.1	0.45	0.28	8.69	1	0.085	22.7	0.5	6.7	20	21	420	0.5	0.55	1.08	231	0	0.124	0.124	0.66
sand	2	1	9.9	26.1	0.45	0.28	8.69	2	0.082	19.8	0.51	9.3	17	20	340	0.6	0.57	1.15	193.8	0	0.132	0.132	0.63
sand	2	1	9.9	26.1	0.45	0.28	8.69	3	0.097	19.5	0.45	7.7	21	24	504	0.6	0.63	0.3	317.52	0	0.151	0.151	0.6
sand	2	2	9.3	29.5	0.49	0.28	7.53	1	0.087	16.3	0.43	8.4	16	14	224	0.5	0.51	1.37	114.24	0	0.139	0.139	0.62
sand	2	2	9.3	29.5	0.49	0.28	7.53	2	0.094	19.2	0.47	7	18	19	342	0.7	0.6	0.98	205.2	0	0.165	0.165	0.65
sand	2	2	9.3	29.5	0.49	0.28	7.53	3	0.095	17.1	0.62	6.5	14	24	336	0.7	0.54	0.95	181.44	0	0.143	0.143	0.67
sand	2	3	12.4	24.8	0.38	0.29	10.08	1	0.083	20.9	0.51	6.3	13	20	260	0.6	0.55	1.22	143	0	0.157	0.157	0.6
sand	2	3	12.4	24.8	0.38	0.29	10.08	2	0.074	21	0.57	5.5	19	16	304	0.6	0.51	1.04	155.04	0	0.158	0.158	0.69
sand	2	3	12.4	24.8	0.38	0.29	10.08	3	0.075	18.8	0.55	7.8	12	18	216	0.7	0.66	1.14	142.56	0	0.165	0.165	0.63
sand	2	4	10.7	28	0.56	0.26	9.41	1	0.099	19.3	0.49	8.1	10	19	190	0.7	0.43	2.14	81.7	0	0.134	0.134	0.63
sand	2	4	10.7	28	0.56	0.26	9.41	2	0.101	17.1	0.62	7.3	14	21	294	0.7	0.56	1.22	164.64	0	0.147	0.147	0.65
sand	2	4	10.7	28	0.56	0.26	9.41	3	0.068	17.7	0.59	7.5	17	15	255	0.4	0.48	0.99	122.4	0	0.083	0.083	0.67
sand	2	5	8.1	26.5	0.44	0.38	8.88	1	0.059	16.3	0.57	9.6	13	19	247	0.5	0.56	1.19	138.32	0	0.115	0.115	0.65
sand	2	5	8.1	26.5	0.44	0.38	8.88	2	0.076	19.5	0.45	8.7	15	20	300	0.7	0.5	1.2	150	0	0.162	0.162	0.64
sand	2	5	8.1	26.5	0.44	0.38	8.88	3	0.104	16.3	0.52	6.9	11	20	220	0.5	0.27	2.55	59.4	0	0.077	0.077	0.62
sand	2	6	9.8	27.1	0.51	0.44	9.83	1	0.091	18.5	0.48	8.8	18	22	396	0.7	0.58	1.09	229.68	0	0.151	0.151	0.65
sand	2	6	9.8	27.1	0.51	0.44	9.83	2	0.087	16.9	0.53	8.4	16	24	384	0.6	0.59	1.14	226.56	0	0.136	0.136	0.66
sand	2	6	9.8	27.1	0.51	0.44	9.83	3	0.081	16	0.47	7.5	15	14	210	0.6	0.42	2.09	88.2	0	0.115	0.115	0.66
sand	2	7	10.2	26.9	0.66	0.42	8.33	1	0.084	15.4	0.45	6.7	12	18	216	0.5	0.41	1.98	88.56	0	0.115	0.115	0.67
sand	2	7	10.2	26.9	0.66	0.42	8.33	2	0.079	14.1	0.45	9.5	19	23	437	0.5	0.4	1.03	174.8	0	0.109	0.109	0.64
sand	2	7	10.2	26.9	0.66	0.42	8.33	3	0.075	16.6	0.47	6.8	11	17	187	0.4	0.45	1.55	84.15	0	0.087	0.087	0.62
sand	2	8	9.5	25.4	0.52	0.41	12.01	1	0.055	17.4	0.42	7.4	10	16	160	0.4	0.41	1.94	65.6	0	0.079	0.079	0.65
sand	2	8	9.5	25.4	0.52	0.41	12.01	2	0.105	17.1	0.56	6	22	16	352	0.4	0.29	1.39	102.08	0	0.061	0.061	0.66
sand	2	8	9.5	25.4	0.52	0.41	12.01	3	0.072	17	0.43	7.1	17	20	340	0.6	0.32	1.45	108.8	0	0.103	0.103	0.64
sand	2	9	10.1	28.3	0.63	0.36	4.92	1	0.053	18.3	0.54	8.3	23	19	437	0.5	0.41	1.33	179.17	0	0.087	0.087	0.65
sand	2	9	10.1	28.3	0.63	0.36	4.92	2	0.069	18.2	0.55	7.5	14	19	266	0.7	0.47	1.29	125.02	0	0.142	0.142	0.63
sand	2	9	10.1	28.3	0.63	0.36	4.92	3	0.062	16.7	0.56	8.8	10	21	210	0.5	0.39	1.99	81.9	0	0.078	0.078	0.64
sand	2	10	11.9	29.4	0.57	0.4	6.76	1	0.07	15.9	0.61	7.2	12	17	204	0.4	0.45	2.17	91.8	0	0.086	0.086	0.6
sand	2	10	11.9	29.4	0.57	0.4	6.76	2	0.058	20.3	0.5	8.9	15	20	300	0.6	0.65	0.65	195	0	0.144	0.144	0.61
sand	2	10	11.9	29.4	0.57	0.4	6.76	3	0.055	16.6	0.44	8	19	14	266	0.4	0.52	1.25	138.32	0	0.092	0.092	0.65
sand	3	1	10.9	27.7	0.4	0.39	5.83	1	0.057	15.1	0.45	6.5	16	16	256	0.4	0.37	1.68	94.72	0	0.075	0.075	0.63
sand	3	1	10.9	27.7	0.4	0.39	5.83	2	0.045	17.9	0.53	6	21	15	315	0.5	0.56	1.54	176.4	0	0.128	0.128	0.62
sand	3	1	10.9	27.7	0.4	0.39	5.83	3	0.092	17.3	0.47	6.3	20	15	300	0.5	0.43	1.75	129	0	0.116	0.116	0.6
sand	3	2	8.4	26.5	0.49	0.38	3.26	1	0.088	18.4	0.51	7.8	14	23	322	0.6	0.46	1.77	148.12	0	0.129	0.129	0.68
sand	3	2	8.4	26.5	0.49	0.38	3.26	2	0.095	22.8	0.42	8.4	19	21	399	0.7	0.5	1.03	199.5	0	0.145	0.145	0.62
sand	3	2	8.4	26.5	0.49	0.38	3.26	3	0.091	18.7	0.54	8.3	12	24	288	0.6	0.45	1.51	129.6	0	0.133	0.133	0.65
sand	3	3	11.1	24.5	0.53	0.35	7.16	1	0.079	19.5	0.48	8.5	11	20	220	0.5	0.6	1.64	132	0	0.131	0.131	0.63
sand	3	3	11.1	24.5	0.53	0.35	7.16	2	0.083	21.9	0.4	7.6	15	19	285	0.6	0.67	1.25	190.95	0	0.153	0.153	0.63
sand	3	3	11.1	24.5	0.53	0.35	7.16	3	0.077	17.6	0.45	8.1	16	15	240	0.5	0.34	1.88	81.6	0	0.104	0.104	0.62
sand	3	4	9.6	25	0.66	0.36	3.64	1	0.089	14.1	0.46	6.3	13	21	273	0.4	0.4	1.54	109.2	0	0.089	0.089	0.61
sand	3	4	9.6	25	0.66	0.36	3.64	2	0.088	15.5	0.45	6.3	17	18	306	0.4	0.36	1.33	110.16	0	0.094	0.094	0.63
sand	3	4	9.6	25	0.66	0.36	3.64	3	0.045	16.3	0.58	6	19	17	323	0.5	0.42	1.39	135.66	0	0.106	0.106	0.64
sand	3	5	11.4	26.2	0.45	0.34	4.54	1	0.09	16.8	0.4	7.5	23	19	437	0.7	0.64	0.33	279.68	0	0.143	0.143	0.65
sand	3	5	11.4	26.2	0.45	0.34	4.54	2	0.075	19.5	0.62	7.5	14	19	266	0.4	0.35	1.88	93.1	0	0.089	0.089	0.67
sand	3	5	11.4	26.2	0.45	0.34	4.54	3	0.084	21.4	0.6	8.4	22	21	462	0.6	0.61	0.51	281.82	0	0.143	0.143	0.63
sand	3	6	9.8	29.5	0.41	0.33	6.82	1	0.081	18.2	0.45	8	18	20	360	0.6	0.55	0.75	198	0	0.116	0.116	0.64
sand	3	6	9.8	29.5	0.41	0.33	6.82	2	0.097	19.4	0.45	9.1	16	16	256	0.6	0.62	1.11	158.72	0	0.135	0.135	0.64
sand	3	6	9.8	29.5	0.41	0.33	6.82	3	0.098	22.4	0.44	8.8	12	23	276	0.7	0.65	1.07	179.4	0	0.181	0.181	0.63
sand	3	7	8.6	28.6	0.45	0.4	8.62	1	0.085	17.5	0.5	7.2	15	18	270	0.5	0.6	1.18	162	0	0.143	0.143	0.64
sand	3	7	8.6	28.6	0.45	0.4	8.62	2	0.073	18.1	0.52	7.9	17	17	289	0.5	0.54	0.95	156.06	0	0.108	0.108	0.6
sand	3	7	8.6	28.6	0.45	0.4	8.62	3	0.075	15.3	0.5	8.1	14	19	266	0.6	0.55	0.83	146.3	0	0.119	0.119	0.62
sand	3	8	10	27.4	0.53	0.21	12.39	1	0.084	16.4	0.54	6.7	17	20	340	0.5	0.48	1.19	163.2	0	0.117	0.117	0.65
sand	3	8	10	27.4	0.53	0.21	12.39	2	0.091	21.1	0.54	8	19	21	399	0.6	0.64	0.64	255.36	0	0.155	0.155	0.62
sand	3	8	10	27.4	0.53	0.21	12.39	3	0.098	19.3	0.47	6.5	11	23	253	0.6	0.41	1.57	103.73	0	0.147	0.147	0.62
sand	3	9	11.3	27.1	0.59	0.41	9.56	1	0.102	16.5	0.56	8.6	16	19	304	0.5	0.33	1.89	100.32	0	0.105	0.105	0.63
sand	3	9	11.3	27.1	0.59	0.41	9.56	2	0.063	18.1	0.57	6.9	18	19	342	0.5	0.35	1.44	119.7	0	0.116	0.116	0.62
sand	3	9	11.3	27.1	0.59	0.41	9.56	3	0.097	21.8	0.54	7.6	14	17	238	0.7	0.59	1.43	140.42	0	0.153	0.153	0.6
sand	3	10	10.5	26.3	0.44	0.34	6.09	1	0.075	24.9	0.48	7.3	15	18	270	0.6	0.61	1.56	164.7	0	0.161	0.161	0.61
sand	3	10	10.5	26.3	0.44	0.34	6.09	2	0.069	17.1	0.51	6.2	20	15	300	0.5	0.42	1.82	126	0	0.122	0.122	0.61
sand	3	10	10.5	26.3	0.44	0.34	6.09	3	0.071	17.7	0.54	8.4	13	24	312	0.5	0.39	1.64	121.68	0	0.113	0.113	0.64

## Sheet: control
habitat	plant	no	bbvr	sbvr	vr
meadow	m	1	0.132	0	0.132
meadow	m	2	0.125	0	0.125
meadow	m	3	0.103	0	0.103
meadow	m	4	0.118	0	0.118
meadow	m	5	0.139	0	0.139
meadow	m	6	0.13	0	0.13
meadow	m	7	0.129	0	0.129
meadow	m	8	0.107	0	0.107
meadow	m	9	0.135	0	0.135
meadow	m	10	0.126	0	0.126
meadow	m	11	0.131	0	0.131
meadow	m	12	0.121	0	0.121
meadow	m	13	0.107	0	0.107
meadow	m	14	0.134	0	0.134
meadow	m	15	0.138	0	0.138
meadow	s	1	0	0.083	0.083
meadow	s	2	0	0.045	0.045
meadow	s	3	0	0.036	0.036
meadow	s	4	0	0.044	0.044
meadow	s	5	0	0.052	0.052
meadow	s	6	0	0.066	0.066
meadow	s	7	0	0.038	0.038
meadow	s	8	0	0.057	0.057
meadow	s	9	0	0.073	0.073
meadow	s	10	0	0.079	0.079
meadow	s	11	0	0.06	0.06
meadow	s	12	0	0.059	0.059
meadow	s	13	0	0.068	0.068
meadow	s	14	0	0.074	0.074
meadow	s	15	0	0.049	0.049
sand	m	1	0.103	0	0.103
sand	m	2	0.074	0	0.074
sand	m	3	0.082	0	0.082
sand	m	4	0.077	0	0.077
sand	m	5	0.056	0	0.056
sand	m	6	0.093	0	0.093
sand	m	7	0.108	0	0.108
sand	m	8	0.099	0	0.099
sand	m	9	0.059	0	0.059
sand	m	10	0.047	0	0.047
sand	m	11	0.085	0	0.085
sand	m	12	0.091	0	0.091
sand	m	13	0.087	0	0.087
sand	m	14	0.11	0	0.11
sand	m	15	0.075	0	0.075
sand	s	1	0	0.115	0.115
sand	s	2	0	0.142	0.142
sand	s	3	0	0.135	0.135
sand	s	4	0	0.128	0.128
sand	s	5	0	0.137	0.137
sand	s	6	0	0.103	0.103
sand	s	7	0	0.114	0.114
sand	s	8	0	0.126	0.126
sand	s	9	0	0.122	0.122
sand	s	10	0	0.134	0.134
sand	s	11	0	0.13	0.13
sand	s	12	0	0.138	0.138
sand	s	13	0	0.126	0.126
sand	s	14	0	0.119	0.119
sand	s	15	0	0.121	0.121

## Sheet: biomass
habitates	plant	seed mass	abg	reproduction allocation
Meadow	1	0.2293	11.6287	1.97185
Meadow	2	0.1985	9.6065	2.06631
Meadow	3	0.1893	10.3237	1.83364
Meadow	4	0.2049	9.7891	2.09314
Meadow	5	0.2257	13.2093	1.70864
Meadow	6	0.2343	11.8327	1.98011
Meadow	7	0.2105	11.5425	1.8237
Meadow	8	0.2379	11.8511	2.00741
Meadow	9	0.1954	10.7056	1.82521
Meadow	10	0.2234	9.6606	2.31249
Meadow	11	0.2196	10.1524	2.16304
Meadow	12	0.2463	11.6307	2.11767
Meadow	13	0.2251	9.9659	2.2587
Meadow	14	0.2384	11.2576	2.11768
Meadow	15	0.2353	12.1487	1.93683
Meadow	16	0.2109	12.5901	1.67513
Meadow	17	0.2747	11.0183	2.49313
Meadow	18	0.2438	12.3312	1.9771
Meadow	19	0.2395	12.3465	1.93982
Meadow	20	0.2469	12.6471	1.95223
Meadow	21	0.2364	11.3396	2.08473
Meadow	22	0.2358	12.4472	1.8944
Meadow	23	0.2642	10.2838	2.56909
Meadow	24	0.2184	11.4686	1.90433
Meadow	25	0.2537	9.4293	2.69055
Meadow	26	0.2455	10.3205	2.37876
Meadow	27	0.2485	12.3325	2.015
Meadow	28	0.2331	12.5289	1.8605
Meadow	29	0.2498	11.3342	2.20395
Meadow	30	0.2199	12.3531	1.78012
Sandy	1	0.9881	18.7769	5.26232
Sandy	2	0.8173	20.9607	3.8992
Sandy	3	0.9835	20.0205	4.91246
Sandy	4	1.1609	18.0371	6.43618
Sandy	5	0.9214	23.2146	3.96905
Sandy	6	0.9356	21.2394	4.40502
Sandy	7	0.8727	20.2403	4.31169
Sandy	8	0.8396	21.1954	3.96124
Sandy	9	0.9298	17.6382	5.27151
Sandy	10	1.0204	19.7036	5.17875
Sandy	11	1.0125	20.3725	4.96993
Sandy	12	0.8978	18.9732	4.73194
Sandy	13	0.9663	20.0067	4.82988
Sandy	14	1.0224	22.9576	4.45343
Sandy	15	1.0195	20.2425	5.03643
Sandy	16	0.9368	21.0382	4.45285
Sandy	17	0.9256	18.0134	5.1384
Sandy	18	0.8997	17.5043	5.13988
Sandy	19	1.0384	19.0826	5.44161
Sandy	20	1.0112	20.8478	4.85039
Sandy	21	0.9893	19.9537	4.95798
Sandy	22	0.9321	20.2949	4.59278
Sandy	23	1.0229	22.5621	4.53371
Sandy	24	0.8464	17.6786	4.78771
Sandy	25	0.9551	18.9279	5.04599
Sandy	26	1.0359	19.5481	5.29924
Sandy	27	1.0199	21.9261	4.65153
Sandy	28	0.9693	21.8117	4.44395
Sandy	29	0.9358	18.8662	4.96019
Sandy	30	1.0553	18.6597	5.6555

## Sheet: nectar add con
tr	plant	flower	nc	bb	om
Meadow	1	1	0	0	0
Meadow	1	2	10	0	0.101
Meadow	1	3	20	0	0.153
Meadow	1	4	30	0.105	0
Meadow	1	5	40	0.218	0
Meadow	1	6	50	0.337	0
Meadow	2	1	0	0	0
Meadow	2	2	10	0	0.094
Meadow	2	3	20	0	0.137
Meadow	2	4	30	0.114	0.031
Meadow	2	5	40	0.267	0
Meadow	2	6	50	0.293	0
Meadow	3	1	0	0	0
Meadow	3	2	10	0	0.099
Meadow	3	3	20	0	0.093
Meadow	3	4	30	0.142	0.025
Meadow	3	5	40	0.285	0
Meadow	3	6	50	0.306	0
Meadow	4	1	0	0	0
Meadow	4	2	10	0	0.084
Meadow	4	3	20	0	0.102
Meadow	4	4	30	0.105	0.015
Meadow	4	5	40	0.229	0
Meadow	4	6	50	0.318	0
Meadow	5	1	0	0	0
Meadow	5	2	10	0	0.073
Meadow	5	3	20	0	0.094
Meadow	5	4	30	0.131	0.022
Meadow	5	5	40	0.283	0
Meadow	5	6	50	0.322	0
Meadow	6	1	0	0	0
Meadow	6	2	10	0	0.103
Meadow	6	3	20	0	0.095
Meadow	6	4	30	0.154	0.037
Meadow	6	5	40	0.292	0
Meadow	6	6	50	0.351	0
Meadow	7	1	0	0	0
Meadow	7	2	10	0	0.088
Meadow	7	3	20	0	0.113
Meadow	7	4	30	0.118	0.023
Meadow	7	5	40	0.313	0
Meadow	7	6	50	0.285	0
Meadow	8	1	0	0	0
Meadow	8	2	10	0	0.081
Meadow	8	3	20	0	0.105
Meadow	8	4	30	0.127	0.024
Meadow	8	5	40	0.273	0
Meadow	8	6	50	0.345	0
Meadow	9	1	0	0	0
Meadow	9	2	10	0	0.092
Meadow	9	3	20	0	0.117
Meadow	9	4	30	0.139	0.02
Meadow	9	5	40	0.245	0
Meadow	9	6	50	0.391	0
Meadow	10	1	0	0	0
Meadow	10	2	10	0	0.086
Meadow	10	3	20	0	0.099
Meadow	10	4	30	0.119	0.019
Meadow	10	5	40	0.291	0
Meadow	10	6	50	0.336	0
Sand	1	1	0	0	0
Sand	1	2	10	0	0.093
Sand	1	3	20	0	0.102
Sand	1	4	30	0.12	0.024
Sand	1	5	40	0.248	0
Sand	1	6	50	0.299	0
Sand	2	1	0	0	0
Sand	2	2	10	0	0.075
Sand	2	3	20	0	0.093
Sand	2	4	30	0.115	0.022
Sand	2	5	40	0.257	0
Sand	2	6	50	0.366	0
Sand	3	1	0	0	0
Sand	3	2	10	0	0.091
Sand	3	3	20	0	0.105
Sand	3	4	30	0.135	0.02
Sand	3	5	40	0.24	0
Sand	3	6	50	0.395	0
Sand	4	1	0	0	0
Sand	4	2	10	0	0.088
Sand	4	3	20	0	0.102
Sand	4	4	30	0.111	0.019
Sand	4	5	40	0.275	0
Sand	4	6	50	0.299	0
Sand	5	1	0	0	0
Sand	5	2	10	0	0.097
Sand	5	3	20	0	0.108
Sand	5	4	30	0.148	0.023
Sand	5	5	40	0.257	0
Sand	5	6	50	0.314	0
Sand	6	1	0	0	0
Sand	6	2	10	0	0.074
Sand	6	3	20	0	0.096
Sand	6	4	30	0.156	0
Sand	6	5	40	0.269	0
Sand	6	6	50	0.343	0
Sand	7	1	0	0	0
Sand	7	2	10	0	0.089
Sand	7	3	20	0	0.115
Sand	7	4	30	0.148	0.031
Sand	7	5	40	0.292	0
Sand	7	6	50	0.351	0
Sand	8	1	0	0	0
Sand	8	2	10	0	0.084
Sand	8	3	20	0	0.097
Sand	8	4	30	0.103	0.025
Sand	8	5	40	0.281	0
Sand	8	6	50	0.35	0
Sand	9	1	0	0	0
Sand	9	2	10	0	0.091
Sand	9	3	20	0	0.104
Sand	9	4	30	0.121	0.03
Sand	9	5	40	0.236	0
Sand	9	6	50	0.375	0
Sand	10	1	0	0	0
Sand	10	2	10	0	0.087
Sand	10	3	20	0	0.109
Sand	10	4	30	0.144	0.022
Sand	10	5	40	0.259	0
Sand	10	6	50	0.368	0

## Sheet: nectar add volume
plant	flower	tr	nv	bbm	bbs	omm	oms
1	1	40	0	0	0	0	0
1	2	40	0.1	0.114	0.126	0	0
1	3	40	0.2	0.203	0.283	0	0
1	4	40	0.3	0.369	0.316	0	0
1	5	40	0.4	0.405	0.397	0	0
1	6	20	0	0	0	0	0
1	7	20	0.1	0	0	0.126	0.116
1	8	20	0.2	0	0	0.135	0.138
1	9	20	0.3	0	0	0.148	0.149
1	10	20	0.4	0	0	0.144	0.153
2	1	40	0	0	0	0	0
2	2	40	0.1	0.121	0.134	0	0
2	3	40	0.2	0.218	0.267	0	0
2	4	40	0.3	0.325	0.298	0	0
2	5	40	0.4	0.399	0.379	0	0
2	6	20	0	0	0	0	0
2	7	20	0.1	0	0	0.105	0.114
2	8	20	0.2	0	0	0.121	0.131
2	9	20	0.3	0	0	0.159	0.146
2	10	20	0.4	0	0	0.163	0.152
3	1	40	0	0	0	0	0
3	2	40	0.1	0.139	0.118	0	0
3	3	40	0.2	0.276	0.293	0	0
3	4	40	0.3	0.303	0.334	0	0
3	5	40	0.4	0.417	0.39	0	0
3	6	20	0	0	0	0	0
3	7	20	0.1	0	0	0.125	0.103
3	8	20	0.2	0	0	0.109	0.127
3	9	20	0.3	0	0	0.134	0.138
3	10	20	0.4	0	0	0.155	0.143
4	1	40	0	0	0	0	0
4	2	40	0.1	0.144	0.102	0	0
4	3	40	0.2	0.193	0.265	0	0
4	4	40	0.3	0.355	0.294	0	0
4	5	40	0.4	0.396	0.377	0	0
4	6	20	0	0	0	0	0
4	7	20	0.1	0	0	0.13	0.108
4	8	20	0.2	0	0	0.128	0.119
4	9	20	0.3	0	0	0.139	0.126
4	10	20	0.4	0	0	0.145	0.137
5	1	40	0	0	0	0	0
5	2	40	0.1	0.139	0.144	0	0
5	3	40	0.2	0.293	0.283	0	0
5	4	40	0.3	0.302	0.369	0	0
5	5	40	0.4	0.415	0.402	0	0
5	6	20	0	0	0	0	0
5	7	20	0.1	0	0	0.113	0.125
5	8	20	0.2	0	0	0.128	0.121
5	9	20	0.3	0	0	0.137	0.135
5	10	20	0.4	0	0	0.146	0.144
6	1	40	0	0	0	0	0
6	2	40	0.1	0.121	0.138	0	0
6	3	40	0.2	0.274	0.273	0	0
6	4	40	0.3	0.381	0.319	0	0
6	5	40	0.4	0.395	0.381	0	0
6	6	20	0	0	0	0	0
6	7	20	0.1	0	0	0.109	0.103
6	8	20	0.2	0	0	0.126	0.115
6	9	20	0.3	0	0	0.131	0.137
6	10	20	0.4	0	0	0.139	0.14
7	1	40	0	0	0	0	0
7	2	40	0.1	0.145	0.152	0	0
7	3	40	0.2	0.286	0.276	0	0
7	4	40	0.3	0.303	0.381	0	0
7	5	40	0.4	0.403	0.343	0	0
7	6	20	0	0	0	0	0
7	7	20	0.1	0	0	0.115	0.108
7	8	20	0.2	0	0	0.127	0.125
7	9	20	0.3	0	0	0.125	0.133
7	10	20	0.4	0	0	0.14	0.14
8	1	40	0	0	0	0	0
8	2	40	0.1	0.155	0.119	0	0
8	3	40	0.2	0.267	0.281	0	0
8	4	40	0.3	0.314	0.336	0	0
8	5	40	0.4	0.382	0.359	0	0
8	6	20	0	0	0	0	0
8	7	20	0.1	0	0	0.105	0.119
8	8	20	0.2	0	0	0.119	0.125
8	9	20	0.3	0	0	0.12	0.131
8	10	20	0.4	0	0	0.134	0.137
9	1	40	0	0	0	0	0
9	2	40	0.1	0.117	0.132	0	0
9	3	40	0.2	0.28	0.275	0	0
9	4	40	0.3	0.305	0.358	0	0
9	5	40	0.4	0.418	0.383	0	0
9	6	20	0	0	0	0	0
9	7	20	0.1	0	0	0.108	0.108
9	8	20	0.2	0	0	0.127	0.123
9	9	20	0.3	0	0	0.139	0.135
9	10	20	0.4	0	0	0.133	0.138
10	1	40	0	0	0	0	0
10	2	40	0.1	0.152	0.139	0	0
10	3	40	0.2	0.209	0.253	0	0
10	4	40	0.3	0.344	0.313	0	0
10	5	40	0.4	0.398	0.394	0	0
10	6	20	0	0	0	0	0
10	7	20	0.1	0	0	0.101	0.115
10	8	20	0.2	0	0	0.122	0.129
10	9	20	0.3	0	0	0.142	0.141
10	10	20	0.4	0	0	0.147	0.142
